# Supplementary material for: Left Atrial Diameter in the Prediction of Thromboembolic Event and Death in Atrial Fibrillation
Source: J Clin Med. 2022 Mar 26;11(7):1838. doi: 10.3390/jcm11071838 (PMC8999165; doi:10.3390/jcm11071838)
Supplement: Supplementary file 1 [file jcm-11-01838-s001.zip]

Archive with 1 entries (1 files):
- jcm-1627792-supplementary.pdf
